# Supplementary material for: Blood-meal analysis of Culicoides (Diptera: Ceratopogonidae) reveals a broad host range and new species records for Romania
Source: Parasit Vectors. 2020 Feb 17;13:79. doi: 10.1186/s13071-020-3938-1 (PMC7027113; doi:10.1186/s13071-020-3938-1)
Supplement: Supplementary file 2 — Additional file 2: Table S1. Accession numbers of Culicoides spp., Forcipomyia spp. and Culex quinquefasciatus used for phylogenetic analysis. [file 13071_2020_3938_MOESM2_ESM.xlsx]

## Sheet: Tabelle1
genbank no.	country of origin	species
KJ624089	Slovakia	Culicoides griseidorsum
KJ624090	France	Culicoides griseidorsum
KJ624096	Slovakia	Culicoides kibunensis
JQ620101	Sweden	Culicoides kibunensis
JQ683268	Denmark	Culicoides kibunensis
KJ624134	Slovakia	Culicoides subfasciipennis
KJ624132	France	Culicoides subfasciipennis
KJ624111	Slovakia	Culicoides pallidicornis
KJ624109	Slovakia	Culicoides pallidicornis
HQ824498	Switzerland	Culicoides pallidicornis
JQ620148	Sweden	Culicoides pallidicornis
KU754180	Turkey	Culicoides punctatus
KJ624119	Slovakia	Culicoides punctatus
KY707806	France	Culicoides punctatus
JQ620188	Sweden	Culicoides punctatus
KX064676	Russia (Kaliningrad)	Culicoides punctatus
KJ624122	Slovakia	Culicoides riethi
MF105774	Turkey	Culicoides riethi
MF105776	Turkey	Culicoides submaritimus
MF105778	Turkey	Culicoides submaritimus
KJ624120	Slovakia	Culicoides puncticollis
JQ683314	Denmark	Culicoides puncticollis
KJ729999	Tunisia	Culicoides puncticollis
MG475921	(outgroup)	Forcipomyia sp.
MK170086	(outgroup)	Culex quinquefasciatus
