# Supplementary material for: Blood-meal analysis of Culicoides (Diptera: Ceratopogonidae) reveals a broad host range and new species records for Romania
Source: Parasit Vectors. 2020 Feb 17;13:79. doi: 10.1186/s13071-020-3938-1 (PMC7027113; doi:10.1186/s13071-020-3938-1)
Supplement: Supplementary file 4 — Additional file 4: Table S2. Overview of the Culicoides species per sampling site. [file 13071_2020_3938_MOESM4_ESM.xlsx]

## Sheet:  
Culicoides species\sampling site	Sulina	Letea	Dunărea Veche	Lake Roșuleț	Sum
Culicoides griseidorsum	21	212	41	2	276
Culicoides kibunensis	1	10	87	4	102
Culicoides punctatus	9	196	36	7	248
Culicoides punctatus P	17	146	38	6	207
Culicoides riethi	1	11	0	0	12
Culicoides subfasciipennis/pallidicornis	102	87	36	17	242
Culicoides submaritimus	0	0	2	6	8
unknown Culicoides	12	1	17	9	39
Sum	163	663	257	51	1134
