# Supplementary material for: Blood-meal analysis of Culicoides (Diptera: Ceratopogonidae) reveals a broad host range and new species records for Romania
Source: Parasit Vectors. 2020 Feb 17;13:79. doi: 10.1186/s13071-020-3938-1 (PMC7027113; doi:10.1186/s13071-020-3938-1)
Supplement: Supplementary file 5 — Additional file 5: Table S3. Overview of the frequency of each molecularly identified Culicoides host species per sampling site. [file 13071_2020_3938_MOESM5_ESM.xlsx]

## Sheet:  
Host species\sampling site	Sulina	Letea	Dunărea Veche	Lake Roșuleț	Sum
Bos taurus	167	585	56	9	817
Bubalus bubalis			2		2
Canis lupus familiaris			3	4	7
Capra hircus		51	2		53
Capreolus capreolus		1			1
Equus caballus	2	28	6	2	38
Felis catus			1	1	2
Homo sapiens	8	14	9	12	43
Sus scrofa	2	6	78	15	101
Acrocephalus arundinaceus			2		2
Acrocephalus scirpaceus			12	1	13
Ardea cinerea			1		1
Ardea purpurea			7		7
Columba palumbus			2		2
Coracias garrulus			5		5
Corvus corone			11	5	16
Cyanistes caeruleus			6		6
Emberiza schoeniclus			1		1
Falco tinnunculus			2		2
Gallinula chloropus			3		3
Gallus gallus	3	3			6
Hirundo rustica				2	2
Meleagris gallopovo	1				1
Motacilla alba			1		1
Nycticorax nycticorax			1	2	3
Parus major	1		3		4
Passer montanus		1			1
Phalacrocorax carbo			2		2
Streptopelia decaocto			2		2
Strix aluco			1		1
Sylvia borin			5		5
Tito alba			1		1
Asio otus			2		2
Tito alba/Asio otus			3		3
Sum	184	689	230	53	1156
